# Supplementary material for: Optimizing agricultural data security: harnessing IoT and AI with Latency Aware Accuracy Index (LAAI)
Source: PeerJ Comput Sci. 2024 Aug 28;10:e2276. doi: 10.7717/peerj-cs.2276 (PMC11419661; doi:10.7717/peerj-cs.2276)
Supplement: Supplemental Information 1 [file peerj-cs-10-2276-s001.zip]

Archive with 12 entries (12 files):
- ANN - LAAI (DNN-EdgeIIoTset).ipynb
- __MACOSX/._ANN - LAAI (DNN-EdgeIIoTset).ipynb
- ANN - LAAI (ML-EdgeIIoTset).ipynb
- __MACOSX/._ANN - LAAI (ML-EdgeIIoTset).ipynb
- Decision Tree - LAAI (DNN-EdgeIIoTset).ipynb
- __MACOSX/._Decision Tree - LAAI (DNN-EdgeIIoTset).ipynb
- Decision Tree - LAAI (ML-EdgeIIoTset).ipynb
- __MACOSX/._Decision Tree - LAAI (ML-EdgeIIoTset).ipynb
- Nai╠êve Bayes - LAAI (DNN-EdgeIIoTset).ipynb
- __MACOSX/._Nai╠êve Bayes - LAAI (DNN-EdgeIIoTset).ipynb
- Nai╠êve Bayes - LAAI (ML-EdgeIIoTset).ipynb
- __MACOSX/._Nai╠êve Bayes - LAAI (ML-EdgeIIoTset).ipynb
