# Supplementary material for: Optimizing agricultural data security: harnessing IoT and AI with Latency Aware Accuracy Index (LAAI)
Source: PeerJ Comput Sci. 2024 Aug 28;10:e2276. doi: 10.7717/peerj-cs.2276 (PMC11419661; doi:10.7717/peerj-cs.2276)
Supplement: Supplemental Information 1 [file peerj-cs-10-2276-s001.zip › ANN - LAAI (DNN-EdgeIIoTset).ipynb]

# %% [code]
#Dataset Import

import pandas as pd
readML = pd.read_csv("DNN-EdgeIIoT-dataset.csv",low_memory=False)
readML

# %% [code]
#Correlation Among The Attributes

readML.corr(method = 'pearson')

# %% [code]
readML.corr().style.background_gradient(cmap = 'YlOrBr')

# %% [code]
#Drop Unwanted Attributes

dataML = readML.drop(['frame.time','icmp.unused','http.file_data','http.request.uri.query','http.referer','http.request.full_uri',
                 'http.request.version','http.tls_port','dns.qry.name.len','dns.qry.type','dns.retransmit_request_in',
                 'mqtt.conack.flags','mqtt.msg_decoded_as','mqtt.msg','mbtcp.len','mbtcp.trans_id','mbtcp.unit_id'],axis=1)
dataML.info()

# %% [code]
#Drop Null/ Missing Values

dataML.dropna(inplace = True)

# %% [code]
#Checking for Null Values

dataML.isnull().sum()

# %% [code]
#Correlation Among The Attributes

dataML.corr(method = 'pearson')

# %% [code]
dataML.corr().style.background_gradient(cmap = 'YlOrBr')

# %% [code]
#Finding Unique Classes

dataML["Attack_type"].unique()

# %% [code]
#Count Records per Class

dataML["Attack_type"].value_counts()

# %% [code]
#Label Encoding the Dataset

categorical = [features for features in dataML.columns if dataML[features].dtype == "object"]
categorical

from sklearn import preprocessing
label_encoder = preprocessing.LabelEncoder()


for features in categorical:
    #label_encoder=LabelEncoder()
    dataML[features] = label_encoder.fit_transform(dataML[features])

# %% [code]
dataML.info()

# %% [code]
dataML["Attack_type"].value_counts()

# %% [code]
#Count Columns where Data Type != Object

numerical_features = [feature for feature in dataML.columns if dataML[feature].dtype != 'object']
len(numerical_features)

# %% [code]
#Dependent/ Independent Attributes

X = dataML.drop(['Attack_type'],axis = 'columns')
Y = dataML[['Attack_type']]

# %% [code]
#Balancing Dataset using SMOTE

from imblearn.over_sampling import SMOTE

# %% [code]
oversample = SMOTE()
x,y = oversample.fit_resample(X,Y)

# %% [code]
y.value_counts()

# %% [code]
#Splitting Dataset into Training and Testing Sets

from sklearn.model_selection import train_test_split
x_train,x_test,y_train,y_test = train_test_split(x,y,random_state = 42,train_size = 0.7)

# %% [code]
print('Shape of X_train set {}'.format(x_train.shape),'&',' Size of Y train set {}'.format(y_train.shape))

# %% [code]
print('Shape of X_test set {}'.format(x_test.shape),'&',' Size of Y_test set {}'.format(y_test.shape))

# %% [code]
print("X_train shape:", x_train.shape)
print("y_train shape:", y_train.shape)

# %% [code]
# For example, let's define and train a simple CNN using TensorFlow/Keras as an example:
from tensorflow import keras
from tensorflow.keras import layers

# %% [code]
import numpy as np
import pandas as pd
from sklearn.model_selection import train_test_split
from sklearn.preprocessing import LabelEncoder
from tensorflow import keras
from tensorflow.keras import layers
from tensorflow.keras.utils import to_categorical
import numpy as np
import pandas as pd
from sklearn.model_selection import train_test_split
from sklearn.preprocessing import StandardScaler
from tensorflow import keras
from tensorflow.keras import layers

# %% [code]
import tensorflow as tf
from tensorflow import keras
from sklearn.model_selection import train_test_split
from sklearn.preprocessing import StandardScaler
from sklearn.preprocessing import LabelEncoder

# Load and preprocess your dataset
# Replace X_train, y_train, X_test, y_test with your actual data
X_train, X_test, y_train, y_test = train_test_split(x, y, test_size=0.2, random_state=42)

# %% [code]
# Encode categorical labels (if needed)
label_encoder = LabelEncoder()
y_train_encoded = label_encoder.fit_transform(y_train)
y_test_encoded = label_encoder.transform(y_test)


# %% [code]
# Standardize numerical features (if needed)
scaler = StandardScaler()
X_train = scaler.fit_transform(X_train)
X_test = scaler.transform(X_test)

# %% [code]
# Build the ANN model
model = keras.Sequential([
    keras.layers.Dense(units=128, activation='relu', input_dim=X_train.shape[1]),
    keras.layers.Dense(units=64, activation='relu'),
    keras.layers.Dense(units=15, activation='softmax')  # 15 output categories
])

# %% [code]
# Compile the model
model.compile(optimizer='adam', loss='sparse_categorical_crossentropy', metrics=['accuracy'])

# %% [code]
# Train the model
model.fit(X_train, y_train_encoded, epochs=10, batch_size=64, validation_split=0.2)

# %% [code]
# Define class names
class_names = [
    'Normal', 'DDoS_UDP', 'DDoS_ICMP', 'Ransomware', 'DDoS_HTTP',
    'SQL_injection', 'Uploading', 'DDoS_TCP', 'Backdoor',
    'Vulnerability_scanner', 'Port_Scanning', 'XSS', 'Password', 'MITM', 'Fingerprinting'
]

# %% [code]
import time

# Start measuring time
start_time = time.time()
# Predict class probabilities for the test data
y_prob = model.predict(X_test)

# Measure the latency time
Latency = ((time.time() - start_time)/7270394)*1000
print("Latency:", Latency, "ms")

# %% [code]
# Convert class probabilities to class labels
y_pred = y_prob.argmax(axis=-1)

# Evaluate the model
test_loss, test_accuracy = model.evaluate(X_test, y_test_encoded)
print(f"Test Accuracy: {test_accuracy}")

from sklearn.metrics import classification_report

# Generate a classification report using the predicted labels
report = classification_report(y_test_encoded, y_pred, target_names=class_names)
print(report)


# %% [code]
# Evaluate the model
test_loss, test_accuracy = model.evaluate(X_test, y_test_encoded)
print(f"Test Accuracy: {test_accuracy}")

# %% [code]
LAAI = (0.980)/(1+Latency)
LAAI

# %% [code]
from sklearn.metrics import confusion_matrix
import seaborn as sns
import matplotlib.pyplot as plt

cm = confusion_matrix(y_test_encoded, y_pred)
plt.figure(figsize=(8, 6))
sns.heatmap(cm, annot=True, fmt='d', cmap='Blues', xticklabels=class_names, yticklabels=class_names)
plt.xlabel('Predicted')
plt.ylabel('True')
plt.title('Confusion Matrix')
plt.show()


# %% [code]
history = model.fit(X_train, y_train_encoded, epochs=10, batch_size=64, validation_split=0.2)

# Plot loss
plt.figure(figsize=(12, 4))
plt.subplot(1, 2, 1)
plt.plot(history.history['loss'], label='Training Loss')
plt.plot(history.history['val_loss'], label='Validation Loss')
plt.legend()
plt.xlabel('Epoch')
plt.ylabel('Loss')
plt.title('Loss vs. Epoch')

# Plot accuracy
plt.subplot(1, 2, 2)
plt.plot(history.history['accuracy'], label='Training Accuracy')
plt.plot(history.history['val_accuracy'], label='Validation Accuracy')
plt.legend()
plt.xlabel('Epoch')
plt.ylabel('Accuracy')
plt.title('Accuracy vs. Epoch')

plt.tight_layout()
plt.show()


# %% [code]
from sklearn.metrics import precision_recall_fscore_support

# Assuming 'y_pred' contains the predicted labels for the test dataset
precision, recall, f1, _ = precision_recall_fscore_support(y_test_encoded, y_pred, average='weighted')

# Create a bar chart for precision, recall, and F1-score
metrics = ['Precision', 'Recall', 'F1-Score']
values = [precision, recall, f1]
print(values)

plt.bar(metrics, values, color=['blue', 'green', 'orange'])
plt.xlabel('Metric')
plt.ylabel('Score')
plt.title('Precision, Recall, and F1-Score')
plt.show()


# %% [code]
