# Supplementary material for: Optimizing agricultural data security: harnessing IoT and AI with Latency Aware Accuracy Index (LAAI)
Source: PeerJ Comput Sci. 2024 Aug 28;10:e2276. doi: 10.7717/peerj-cs.2276 (PMC11419661; doi:10.7717/peerj-cs.2276)
Supplement: Supplemental Information 1 [file peerj-cs-10-2276-s001.zip › Nai╠êve Bayes - LAAI (DNN-EdgeIIoTset).ipynb]

# %% [markdown]
# Naïve Bayes (DNN-EdgeIIoTset)

# %% [code]
#Dataset Import

import pandas as pd
readDNN = pd.read_csv('DNN-EdgeIIoT-dataset.csv',low_memory=False)
readDNN

# %% [code]
#Correlation Among The Attributes

readDNN.corr(method = 'pearson')

# %% [code]
readDNN.corr().style.background_gradient(cmap = 'YlOrBr')

# %% [code]
#Drop Unwanted Attributes

dataDNN = readDNN.drop(['frame.time','icmp.unused','http.file_data','http.request.uri.query','http.referer','http.request.full_uri',
                 'http.request.version','http.tls_port','dns.qry.name.len','dns.qry.type','dns.retransmit_request_in',
                 'mqtt.conack.flags','mqtt.msg_decoded_as','mqtt.msg','mbtcp.len','mbtcp.trans_id','mbtcp.unit_id'],axis=1)
dataDNN.info()

# %% [code]
#Drop Null/ Missing Values

dataDNN.dropna(inplace = True)

# %% [code]
#Checking for Null Values

dataDNN.isnull().sum()

# %% [code]
#Correlation Among The Attributes

dataDNN.corr(method = 'pearson')

# %% [code]
dataDNN.corr().style.background_gradient(cmap = 'YlOrBr')

# %% [code]
#Finding Unique Classes

dataDNN["Attack_type"].unique()

# %% [code]
#Count Records per Class

dataDNN["Attack_type"].value_counts()

# %% [code]
#Label Encoding the Dataset

categorical = [features for features in dataDNN.columns if dataDNN[features].dtype == "object"]
categorical

from sklearn import preprocessing
label_encoder = preprocessing.LabelEncoder()


for features in categorical:
    #label_encoder=LabelEncoder()
    dataDNN[features] = label_encoder.fit_transform(dataDNN[features])

# %% [code]
dataDNN.info()

# %% [code]
dataDNN["Attack_type"].value_counts()

# %% [code]
#Count Columns where Data Type != Object

numerical_features = [feature for feature in dataDNN.columns if dataDNN[feature].dtype != 'object']
len(numerical_features)

# %% [code]
#Dependent/ Independent Attributes

X = dataDNN.drop(['Attack_type'],axis = 'columns')
Y = dataDNN[['Attack_type']]

# %% [code]
#Balancing Dataset using SMOTE

from imblearn.over_sampling import SMOTE
oversample = SMOTE()
x,y = oversample.fit_resample(X,Y)

# %% [code]
y.value_counts()

# %% [code]
#Splitting Dataset into Training and Testing Sets

from sklearn.model_selection import train_test_split
x_train,x_test,y_train,y_test = train_test_split(x,y,random_state = 15,train_size = 0.70)

# %% [code]
print('Shape of X_train set {}'.format(x_train.shape),'&',' Size of Y train set {}'.format(y_train.shape))

# %% [code]
print('Shape of X_test set {}'.format(x_test.shape),'&',' Size of Y_test set {}'.format(y_test.shape))

# %% [code]
#Naïve Bayes

from sklearn.naive_bayes import GaussianNB, MultinomialNB, BernoulliNB
model=MultinomialNB()

# %% [code]
#Naive Bayes Training Set

model.fit(x_train,y_train)
model.score(x_test,y_test)

# %% [code]
train_predictions=model.predict(x_train)

# %% [code]
import time

# Start measuring time
start_time = time.time()
test_predictions=model.predict(x_test)

# Measure the latency time
Latency = ((time.time() - start_time)/7270394)*1000
print("Latency:", Latency, "ms")

# %% [code]
from sklearn.metrics import classification_report
print("Naive Bayes Training Report")
print(classification_report(y_train,train_predictions))

# %% [code]
#Naive Bayes Testing Set

print("Naive Bayes Test Report")
print(classification_report(y_test,test_predictions))

# %% [code]
LAAI = (0.45)/(1+Latency)
LAAI

# %% [code]
#Confusion Matrix

from sklearn.metrics import confusion_matrix
cf_matrix = confusion_matrix(y_test, test_predictions)
print(cf_matrix)

# %% [code]
import seaborn as sns
sns.heatmap(cf_matrix, annot=True)

# %% [code]
#Precision

from sklearn.metrics import precision_score
test_precision = precision_score(y_test, test_predictions,average = 'weighted')
test_precision

# %% [code]
#Recall

from sklearn.metrics import recall_score
test_precision2 = recall_score(y_test, test_predictions,average='weighted')
test_precision2

# %% [code]
#F1-Score

from sklearn.metrics import f1_score
test_precision3 = f1_score(y_test, test_predictions,average='weighted')
test_precision3
